# Supplementary material for: Evaluation of Potential In Vitro Recombination Events in Codon Deoptimized FMDV Strains
Source: Viruses. 2023 Mar 2;15(3):670. doi: 10.3390/v15030670 (PMC10052203; doi:10.3390/v15030670)
Supplement: Supplementary file 1 [file viruses-15-00670-s001.zip]

Archive with 4 entries (4 files):
- Supplementary-Table_01.docx
- Supplementary_01.pdf
- Supplementary_02.pdf
- Supplementary_03.pdf
